# Supplementary material for: An Interaction Effect Analysis of Thermodilution-Guided Hemodynamic Optimization, Patient Condition, and Mortality after Successful Cardiopulmonary Resuscitation
Source: Int J Environ Res Public Health. 2021 May 14;18(10):5223. doi: 10.3390/ijerph18105223 (PMC8156244; doi:10.3390/ijerph18105223)
Supplement: Supplementary file 1 [file ijerph-18-05223-s001.zip]

Archive with 1 entries (1 files):
- ijerph-1157852-supplementary.pdf
